# Supplementary material for: Tentacle Transcriptome and Venom Proteome of the Pacific Sea Nettle, Chrysaora fuscescens (Cnidaria: Scyphozoa)
Source: Toxins (Basel). 2016 Apr 5;8(4):102. doi: 10.3390/toxins8040102 (PMC4848628; doi:10.3390/toxins8040102)
Supplement: Supplementary file 1 [file toxins-08-00102-s001.zip]

Archive with 3 entries (3 files):
- Table_S2.xlsx
- toxins-116439-supplementary.pdf
- Table_S1.xlsx
