# Supplementary material for: Tentacle Transcriptome and Venom Proteome of the Pacific Sea Nettle, Chrysaora fuscescens (Cnidaria: Scyphozoa)
Source: Toxins (Basel). 2016 Apr 5;8(4):102. doi: 10.3390/toxins8040102 (PMC4848628; doi:10.3390/toxins8040102)
Supplement: Supplementary file 1 [file toxins-08-00102-s001.zip › Table_S2.xlsx]

## Sheet: TRANSCRIPT ID
Table S2. C. fuscescens tentacle transcripts with high-scoring BLASTx matches in the UniProt animal venom and toxin database.
	No.	Transcript	Description	Species of closest homology	E-value	Bit score	InterProScan domain or family	InterProScan Ref. No.	GO Term	GO Functional annotation	Signal Peptide (yes/no)	Transmembrane Helices (yes/no)
	Metallopeptidases
	1	comp3745_c0_seq1	Predicted disintegrin and metalloproteinase domain-containging protein 9	Hydra vulgaris	7e-78	216.468	Peptidase M12B, ADAM/reprolysin	1590	BP	Proteolysis	y 1-19	n
									MF	Metalloendopeptidase activity
	2	comp10786_c0_seq1	Predicted zinc metalloproteinsase nas-11-like	Hydra vulgaris	5e-144	134.42	Peptidase M12A, astacin	1506	BP	Proteolysis	y 1-29	n
									MF	Metalloendopeptidase activity
	3	comp13369_c0_seq1	Predicted zinc metalloproteinsase nas-11-like	Hydra vulgaris	2e-122	133.265	Peptidase M12A, astacin	1506	BP	Proteolysis	y 1-21	n
									MF	Metalloendopeptidase activity
	4	comp11969_c0_seq1	Predicted zinc metalloproteinase nas-4-like	Hydra vulgaris	5e-60	133.265	Peptidase M12A, astacin	1506	BP	Proteolysis	y 1-19	n
									MF	Metalloendopeptidase activity
	5	comp13702_c0_seq1	Predicted zinc metalloproteinase nas-4-like	Nematostella vectensis	6e-81	125.946	Peptidase M12A, astacin	1506	BP	Proteolysis	y 1-22	n
									MF	Metalloendopeptidase activity
	6	comp13702_c0_seq3	Predicted zinc metalloproteinase nas-15-like	Branchiostoma floridae	4e-54	125.561	Peptidase M12A, astacin	1506	BP	Proteolysis	y 1-22	n
									MF	Metalloendopeptidase activity
	7	comp13420_c0_seq1	Predicted zinc metalloproteinase nas-6-like	Hydra vulgaris	8e-100	124.405	Peptidase M12A, astacin	1506	BP	Proteolysis	y 1-24	n
									MF	Metalloendopeptidase activity
	8	comp10826_c0_seq1	Predicted zinc metalloproteinase nas-13-like	Hydra vulgaris	3e-77	124.405	Peptidase M12A, astacin	1506	BP	Proteolysis	y 1-16	n
									MF	Metalloendopeptidase activity
	9	comp12625_c0_seq1	Predicted tolloid-like protein 1-like	Hydra vulgaris	4e-172	122.865	Peptidase M12A, astacin	1506	BP	Proteolysis	y 1-23	n
									MF	Metalloendopeptidase activity
	10	comp12625_c0_seq3	Predicted zinc metalloproteinase nas-13-like	Hydra vulgaris	6e-88	122.865	Peptidase M12A, astacin	1506	BP	Proteolysis	y 1-23	n
									MF	Metalloendopeptidase activity
	11	comp12625_c0_seq4	Predicted zinc metalloproteinase nas-13-like	Hydra vulgaris	8e-82	123.25	Peptidase M12A, astacin	1506	BP	Proteolysis	y 1-23	n
									MF	Metalloendopeptidase activity
	12	comp12961_c0_seq1	Predicted blastula protease 10	Hydra vulgaris	2e-84	115.546	Peptidase M12A, astacin	1506	BP	Proteolysis	y 1-22	n
									MF	Metalloendopeptidase activity
	13	comp12961_c0_seq3	Predicted peroxidase mlt-7	Hydra vulgaris	1e-82	115.546	Peptidase M12A, astacin	1506	BP	Proteolysis	y 1-22	n
									MF	Metalloendopeptidase activity
							ShKT domain	3582
	14	comp13300_c0_seq1	Predicted putative tyrosinase-like protein tyr-3, partial	Hydra vulgaris	1e-69	95.9005	Peptidase M12A, astacin	1506	BP	Proteolysis	n	n
									MF	Metalloendopeptidase activity
							ShKT domain	3582
	15	comp13300_c0_seq3	Predicted putative tyrosinase-like protein tyr-3, partial	Hydra vulgaris	2e-69	98.9821	Peptidase M12A, astacin	1506	BP	Proteolysis	n	n
									MF	Metalloendopeptidase activity
							ShKT domain	3582
	16	comp13300_c0_seq4	Predicted putative tyrosinase-like protein tyr-3, partial	Hydra vulgaris	9e-43	54.299	Peptidase M12A, astacin	1506	BP	Proteolysis	n	n
									MF	Metalloendopeptidase activity
							ShKT domain	3582
	17	comp11730_c0_seq1	Astacin 3	Hydractinia echinata	2e-36	92.0485	Peptidase M12A, astacin	1506	BP	Proteolysis	n	n
									MF	Metalloendopeptidase activity
	18	comp10469_c0_seq1	Predicted tolloid-like protein 1-like	Nematostella vectensis	2e-21	72.0182	Peptidase M12A, astacin	1506	BP	Proteolysis	n	n
									MF	Metalloendopeptidase activity
	19	comp16563_c0_seq1	Predicted tolloid-like protein 1-like	Hydra vulgaris	3e-38	45.0542	Peptidase M12A, astacin	1506	BP	Proteolysis	n	n
									MF	Metalloendopeptidase activity
	20	comp13745_c0_seq1	Predicted disintegrin and metalloproteinase domain-containging protein 9	Hydra vulgaris	0	105.531	Peptidase M12B, ADAM/reprolysin	1590	BP	Proteolysis	n	n
									MF	Metalloendopeptidase activity
	21	comp18317_c0_seq1	Predicted disintegrin and metalloproteinase with thrombospondin motifs 6-like	Nematostella vectensis	2e-19	49.6766	Peptidase M12B, ADAM/reprolysin	1590	BP	Proteolysis	n	n
									MF	Metalloendopeptidase activity
	22	comp13345_c0_seq1	Predicted transmembrane protease serine 11E	Nematostella vectensis	2e-61	127.102	Peptidase M12A, astacin	1506	BP	Proteolysis	y 1-26	n
									MF	Metalloendopeptidase activity
	23	comp9142_c0_seq1	Predicted disintegrin and metalloproteinase with thrombospondin motifs 19	Nematostella vectensis	3e-71	89.7373	Peptidase M12B, ADAM/reprolysin	1590	BP	Proteolysis	n	n
									MF	Metalloendopeptidase activity
	24	comp11137_c0_seq1	Predicted disintegrin and metalloproteinase with thrombospondin motifs 8, partial	Nematostella vectensis	2e-79	88.1965	Peptidase M12B, ADAM/reprolysin	1590	BP	Proteolysis	y 1-21	n
									MF	Metalloendopeptidase activity
	25	comp13630_c0_seq4	Predicted disintegrin and metalloproteinase with thrombospondin motifs 10	Hydra vulgaris	0	60.8474	Peptidase M12B, ADAM/reprolysin	1590	BP	Proteolysis	y 1-23	n
									MF	Metalloendopeptidase activity
	26	comp13630_c0_seq5	Predicted disintegrin and metalloproteinase with thrombospondin motifs 3	Hydra vulgaris	0	60.077	Peptidase M12B, ADAM/reprolysin	1590	BP	Proteolysis	n	n
									MF	Metalloendopeptidase activity
	27	comp13164_c0_seq1	Predicted disitegrin and metalloproteinase domain-containing protein 10-like	Hydra vulgaris	0	86.2705	Peptidase M12B, ADAM/reprolysin	1590	BP	Proteolysis	y 1-18	y 667-689
									MF	Metalloendopeptidase activity
	28	comp13564_c0_seq1	Predicted disitegrin and metalloproteinase domain-containing protein 10-like	Hydra vulgaris	0	86.2705	Peptidase M12B, ADAM/reprolysin	1590	BP	Proteolysis	y 1-16	y 671-693
									MF	Metalloendopeptidase activity
	29	comp13450_c0_seq1	Predicted disintegrin and metalloproteinase domain-containing protein 19	Hydra vulgaris	0	55.4546	ADAM, cysteine-rich	6586	BP	Proteolysis	n	n
									MF	Metalloendopeptidase activity
	30	comp13470_c0_seq1	Predicted disintegrin and metalloproteinase with thrombospondin motifs 3	Hydra vulgaris	3e-125	50.0618	Peptidase M12B, ADAM/reprolysin	1590	BP	Proteolysis	n	n
									MF	Metalloendopeptidase activity
	31	comp13470_c0_seq2	Predicted disintegrin and metalloproteinase with thrombospondin motifs 3	Hydra vulgaris	2e-121	50.0618	Peptidase M12B, ADAM/reprolysin	1590	BP	Proteolysis	n	n
									MF	Metalloendopeptidase activity
	32	comp13630_c0_seq2	Predicted disintegrin and metalloproteinase with thrombospondin motifs 3	Hydra vulgaris	8e-36	49.2914	Peptidase M12B, propeptide		BP	Proteolysis	y 1-23	n
									MF	Metalloendopeptidase activity
										Zinc ion binding
	33	comp13781_c0_seq1	Predicted zinc metalloproteinase nas-15-like	Saccoglossus kowalevskii	2e-66	114.39	Peptidase M12A, astacin	1506	BP	Proteolysis	y 1-20	n
									MF	Metalloendopeptidase activity
							ShKT domain	3582
	34	comp13845_c0_seq1	Predicted disintegrin and metalloproteinase with thrombospondin motifs 12-like, partial	Branchiostoma floridae	0	112.464	Peptidase M12B, ADAM/reprolysin	1590	BP	Proteolysis	y 1-22	n
									MF	Metalloendopeptidase activity
	35	comp13845_c0_seq2	Predicted disintegrin and metalloproteinase with thrombospondin motifs 20-like, partial	Branchiostoma floridae	0	112.079	Peptidase M12B, ADAM/reprolysin	1590	BP	Proteolysis	y 1-22	n
									MF	Metalloendopeptidase activity
	36	comp11996_c0_seq1	Predicted endoplasmic reticulum aminopeptidase 1-like	Hydra vulgaris	0	609	Peptidase M1, alanine aminopeptidase/leukotriene A4 hydrolase	1930	BP	Proteolysis	n	n
	37	comp12208_c0_seq1	Predicted carboxypeptidase D-like	Hydra vulgaris	0	808	Peptidase M14, carboxypeptidase A	834	BP	Proteolysis	y 1-20	n
	38	comp13691_c0_seq2	Predicted aminopeptidase N-like	Hydra vulgaris	0	903	Peptidase M1, alanine aminopeptidase/leukotriene A4 hydrolase	1930	BP	Proteolysis	n	n
	39	comp12218_c0_seq1	Predicted endothelin-converting enzyme 1-like	Hydra vulgaris	0	994	Peptidase M13	718	BP	Proteolysis	n	y 27-49
									MF	Metalloendopeptidase activity
	40	comp13767_c0_seq1	Predicted endothelin-converting enzyme 1-like	Hydra vulgaris	0	980	Peptidase M13	718	BP	Proteolysis	y 1-29	y 12-29
									MF	Metalloendopeptidase activity
	41	comp11571_c0_seq2	Predicted endothelin-converting enzyme 1-like	Hydra vulgaris	0	670	Peptidase M13	718	BP	Proteolysis	n	n
									MF	Metalloendopeptidase activity
	42	comp10942_c1_seq1	Endothelin-converting enzyme 1-like	Hydra vulgaris	0	709	Peptidase M13	718	BP	Proteolysis	n	31-53
									MF	Metalloendopeptidase activity
	43	comp9530_c0_seq2	Predicted endothelin-converting enzyme 1-like	Hydra vulgaris	2e-36	140	Peptidase M13	718	BP	Proteolysis	n	n
									MF	Metalloendopeptidase activity
	44	comp14393_c0_seq1	Predicted angiotensin-converting enzyme-like isoform	Hydra vulgaris	5e-160	493	Peptidase M2, peptidyl-dipeptidase A	1548	BP	Proteolysis	n	n
									MF	Metalloendopeptidase activity
										Peptidyl-dipeptidase activity
									CC	Membrane
	45	comp14137_c0_seq1	Predicted angiotensin-converting enzyme	Hydra vulgaris	3e-32	140	Peptidase M2, peptidyl-dipeptidase A	1548	BP	Proteolysis	n	n
									MF	Metalloendopeptidase activity
										Peptidyl-dipeptidase activity
									CC	Membrane
	46	comp23539_c0_seq1	Predicted endoplasmic reticulum metallopeptidase 1-like	Hydra vulgaris	4e-37	38.891	Peptidase M28	7484			n	n
	47	comp14121_c0_seq1	Predicted glutaminyl-peptide cyclotransferase-like protein	Hydra vulgaris	63-123	258.07	Peptidase M28	7484			y 1-27	n
	48	comp14070_c0_seq1	Predicted aspartyl aminopeptidase-like	Lepisosteus oculatus	0	587	Peptidase M18	1948	BP	Proteolysis	n	n
									MF	Aminopeptidase activity
										Zinc ion binding
	Serine peptidases
	1	comp13099_c0_seq2	Predicted venom dipeptidyl peptidase 4 isoform X1	Hydra vulgaris	0	352.058	Peptidase S9B dipeptidylpeptidase IV N-terminal	2469	BP	Proteolysis	n	2
	2	comp13099_c0_seq3	Predicted venom dipeptidyl peptidase 4 isoform X1	Hydra vulgaris	0	358.221	Peptidase S9B dipeptidylpeptidase IV N-terminal	2469	BP	Proteolysis	n	y 48-70
	3	comp13099_c0_seq4	Predicted venom dipeptidyl peptidase 4 isoform X1	Hydra vulgaris	0	363.614	Peptidase S9B dipeptidylpeptidase IV N-terminal	2469	BP	Proteolysis	n	y 48-70
	4	comp13099_c0_seq5	Predicted venom dipeptidyl peptidase 4 isoform X1	Hydra vulgaris	0	362.073	Peptidase S9B dipeptidylpeptidase IV N-terminal	2469	BP	Proteolysis	n	y 48-70
	6	comp13819_c0_seq3	Predicted complement C2	Nematostella vectensis	9.32e-36	139.428	Peptidase S1 A, chymotrypsin-type	1314	BP	Proteolysis	y 1-20	n
									MF	serine-type endopeptidase activity
	7	comp13819_c0_seq4	Predicted mannan-binding lectin serine protease 1	Nematostella vectensis	1.5205e-36	138.272	Peptidase S1 A, chymotrypsin-type	1314	BP	Proteolysis	y 1-20	n
									MF	serine-type endopeptidase activity
	8	comp13819_c0_seq5	Predicted complement C2	Nematostella vectensis	4.67549e-35	137.502	Peptidase S1 A, chymotrypsin-type	1314	BP	Proteolysis	y 1-20	n
									MF	serine-type endopeptidase activity
	9	comp12558_c0_seq1	Predicted chymotrypsinogen A-like	Hydra vulgaris	6e-69	117.087	Peptidase S1 A, chymotrypsin-type	1314	BP	Proteolysis	y 1-19	n
									MF	serine-type endopeptidase activity
							ShKT domain	3582
	10	comp13486_c1_seq1	Predicted serine protease 27-like, partial	Nematostella vectensis	1e-57	162.925	Peptidase S1 A, chymotrypsin-type	1314	BP	Proteolysis	Y 1-27	n
									MF	serine-type endopeptidase activity
	11	comp12448_c0_seq2	Predicted chymotrypsinogen A-like	Nematostella vectensis	2e-59	162.925	Peptidase S1 A, chymotrypsin-type	1314	BP	Proteolysis	y 1-19	Y 7-29
									MF	serine-type endopeptidase activity
							ShKT domain	3582
	12	comp12448_c0_seq4	Predicted serine protease 27-like, partial	Nematostella vectensis	2e-59	154.451	Peptidase S1 A, chymotrypsin-type	1314	BP	Proteolysis	Y 1/19	Y 7-29
									MF	serine-type endopeptidase activity
							ShKT domain	3582
	13	comp9971_c0_seq1	Predicted embryonic serine protease-1	Nematostella vectensis	1e-51	146.362	Peptidase S1 A, chymotrypsin-type	1314	BP	Proteolysis	y 1-18	n
									MF	serine-type endopeptidase activity
	14	comp11389_c0_seq1	Predicted trypsin-3-like	Hydra vulgaris	9e-67	137.887	Peptidase S1 A, chymotrypsin-type	1314	BP	Proteolysis	n	n
									MF	serine-type endopeptidase activity
							ShKT domain	3582
	15	comp12531_c0_seq1	Predicted mannan-binding lectin serine protease 1	Nematostella vectensis	1e-100	136.346	Peptidase S1 A, chymotrypsin-type	1314	BP	Proteolysis	n	n
									MF	serine-type endopeptidase activity
	16	comp13345_c0_seq3	Predicted ovochymase-1-like	Hydra vulgaris	2e-79	128.642	Peptidase S1 A, chymotrypsin-type	1314	BP	Proteolysis	n	n
									MF	serine-type endopeptidase activity
	17	comp13607_c0_seq1	Predicted plasma kallikrein	Nematostella vectensis	6e-42	103.219	Peptidase S1 A, chymotrypsin-type	1314	BP	Proteolysis	y 1-20	n
									MF	serine-type endopeptidase activity
							ShKT domain	3582
	18	comp13607_c0_seq2	Predicted serine protease 27-like, partial	Nematostella vectensis	1e-41	101.293	Peptidase S1 A, chymotrypsin-type	1314	BP	Proteolysis	y 1-20	n
									MF	serine-type endopeptidase activity
							ShKT domain	3582
	19	comp13607_c0_seq3	Predicted serine protease 56-like, partial	Nematostella vectensis	0	160.614	Peptidase S1 A, chymotrypsin-type	1314	BP	Proteolysis	n	n
									MF	serine-type endopeptidase activity
							ShKT domain	3582
	20	comp13607_c0_seq4	Predicted plasma kallikrein	Nematostella vectensis	2e-42	103.605	Peptidase S1 A, chymotrypsin-type	1314	BP	Proteolysis	y 1-20	n
									MF	serine-type endopeptidase activity
							ShKT domain	3582
	21	comp13607_c0_seq6	Predicted serine protease 56-like, partial	Nematostella vectensis	4e-41	100.908	Peptidase S1 A, chymotrypsin-type	1314	BP	Proteolysis	y 1-20	n
									MF	serine-type endopeptidase activity
							ShKT domain	3582
	22	comp16423_c0_seq1	Predicted trypsin-like	Nematostella vectensis	3e-12	58.151	Serine protease, trypsin domain	1254	BP	Proteolysis	n	n
									MF	serine-type endopeptidase activity
	23	comp3559_c0_seq1	Predicted transmembrane protease serine 9-like	Hydra vulgaris	2e-92	133.65	Peptidase S1 A, chymotrypsin-type	1314	BP	Proteolysis	y 1-24	y 5-22
									MF	serine-type endopeptidase activity
							Serine protease, trypsin domain	1254	BP	Proteolysis
									MF	serine-type endopeptidase activity
	24	comp6689_c1_seq1	Predicted chymotrypsin-like elastase family member 2A-like	Hydra vulgaris	1e-22	90.1225	Peptidase S1, trypsin family, active site	18114	BP	Proteolysis	n	n
									MF	serine-type endopeptidase activity
	25	comp12530_c0_seq1	Predicted chymotrypsinogen B-like isoform X1	Nematostella vectensis	5e-35	84.3445	Peptidase S1 A, chymotrypsin-type	1314	BP	Proteolysis	y 1-17	n
									MF	serine-type endopeptidase activity
							Serine protease, trypsin domain	1254	BP	Proteolysis
									MF	serine-type endopeptidase activity
	26	comp18318_c0_seq1	Predicted chymotrypsin-C-like	Hydra vulgaris	5e-07	78.1814	Peptidase S1, PA clan	9003	MF	Catalytic activity	n	n
	27	comp10530_c1_seq1	Predicted retinoid-inducible serine carboxypeptidase-like	Hydra vulgaris	4e-106	84.3445	Peptidase S10, serine carboxypeptidase	1563	BP	Proteolysis	n	n
									MF	Serine-type carboxypeptidase activity
	28	comp21380_c0_seq1	Predicted dipeptidyl peptidase 9	Tribolium castaneum	2e-27	62.7734	Peptidase S9, prolyl oligopeptidase, catalytic domain	1375	BP	Proteolysis	n	n
									MF	Serine-type peptidase activity
	29	comp10530_c0_seq1	Predicted retinoid-inducible serine carboxypeptidase-like	Amphimedon queenslandica	1e-44	62.7734	Peptidase S10, serine carboxypeptidase	1563	BP	Proteolysis	y 1-23	n
									MF	Serine-type carboxypeptidase activity
	30	comp8491_c0_seq1	Predicted prothrombin-like	Hydra vulgaris	1.89286e-27	111.309	Serine protease, trypsin domain	1254	BP	Proteolysis	n	n
									MF	serine-type endopeptidase activity
	31	comp13655_c0_seq2	Predicted PC3-like endoprotease variant B isoform X1	Hydra vulgaris	0	965	Peptidase S8/S53 domain	209	BP	Proteolysis	n	n
									MF	serine-type endopeptidase activity
	32	comp7130_c0_seq1	Predicted tripeptidyl-peptidase 1-like	Hydra vulgaris	0	727	Peptidase S8/S53 domain	209	BP	Proteolysis	y 1-19	n
									MF	Serine-type endopeptidase inhibitor activity
	Aspartic peptidases
	1	comp13494_c0_seq1	Cathepsin D	Pteria penguin	5e-180	520	Aspartic peptidase	1461	BP	Proteolysis	y 1-17	n
									MF	Aspartic-type endopeptidase activity
	2	comp12883_c0_seq1	Aspartyl protease	Placozoa	2e-170	494	Aspartic peptidase	1461	BP	Proteolysis	y 1-18	y 2-24
									MF	Aspartic-type endopeptidase activity
	Phospholipases
	1	comp12901_c0_seq1	Predicted putative phospholipase B-like 2-like	Hydra vulgaris	0	257.684	Phospholipase B-like	7000			y 1-24	n
	2	comp7802_c0_seq1	Predicted phospholipase A2-like	Nematostella vectensis	7e-28	52.373	Phospholipase A2 domain	16090			n	n
	3	comp25152_c0_seq1	Phospholipase A2	Rhopilema esculentum	3e-09	39.2762	Phospholipase A2 domain	16090			y 1-20	n
	4	comp3608_c0_seq1	Predicted basic phospholipase A2 BFPA-like	Hydra vulgaris	5e-29	87.4261	Phospholipase A2, active site	13090	BP	Lipid Catabolic process	y 1-20	n
									MF	Calcium ion binding
										Phospholipase A2 activity
	5	comp13360_c0_seq1	Predicted phospholipase A2-like	Hydra vulgaris	3e-21	63.929	Phospholipase A2, active site	13090	BP	Lipid Catabolic process	y 1-19	n
									MF	Calcium ion binding
										Phospholipase A2 activity
	6	comp13360_c0_seq2	Predicted phospholipase A2-like	Hydra vulgaris	3e-21	63.929	Phospholipase A2, active site	13090	BP	Lipid Catabolic process	y 1-19	n
									MF	Calcium ion binding
										Phospholipase A2 activity
	7	comp2704_c0_seq1	Predicted phospholipase A2-like	Lottia gigantea	5e-10	58.5362	Phospholipase A2 domain	16090			n	n
	8	comp3577_c0_seq1	Predicted phospholipase A2-like	Crassostrea gigas	1e-08	41.5874	Phospholipase A2 domain	16090			n	n
	9	comp12918_c0_seq1	Predicted phospholipase A2 isozymes	Crassostrea gigas (oyster)	2e-26	100.908	Phospholipase A2, active site	13090	BP	Lipid Catabolic process	y 1-17	n
									MF	Calcium ion binding
										Phospholipase A2 activity
	Lysosomal acid lipases
	1	comp13314_c0_seq1	Predicted lysosomal acid lipase/cholesteryl ester hydrolase	Hydra vulgaris	0	344.354	Partial AB-hydrolase lipase, N-terminal	6693	BP	Lipid metabolic process	y 1-19	n
	2	comp15899_c0_seq1	Predicted lysosomal acid lipase/cholesteryl ester hydrolase	Nematostella vectensis	8e-66	184.496	Partial AB-hydrolase lipase, N-terminal	6693	BP	Lipid metabolic process	y 1-20	n
	3	comp15406_c0_seq1	Predicted lysosomal acid lipase/cholesteryl ester hydrolase	Hydra vulgaris	1e-47	111.694	Alpha/Beta hydrolase fold	29058			n	n
	4	comp2977_c0_seq1	Predicted lysosomal acid lipase/cholesteryl ester hydrolase	Nematostella vectensis	1e-12	70.0922	Alpha/Beta hydrolase fold	29058			n	n
	Glycoside hydrolase
	1	comp13219_c0_seq1	Predicted beta-hexosaminidase subunit alpha-like isoform X1	Hydra vulgaris			Beta-hexosaminidase	25705	MF	Beta-N-acetylhexosaminidase activity	y 1-20	n
							Chitobiase/beta-hexosaminidase 2-like	29018
	Deoxyribonucleases
	1	comp13490_c0_seq1	Plancitoxin-1-like	Hydra vulgaris	3e-98	246.514	Deoxyribonuclease II	4947	BP	DNA metabolic process	y 1-24	n
									MF	Deoxyribonuclease II activity
	2	comp13490_c0_seq2	Plancitoxin-1-like	Hydra vulgaris	3e-98	248.44	Deoxyribonuclease II	4947	BP	DNA metabolic process	y 1-24	n
									MF	Deoxyribonuclease II activity
	Pore-forming toxins
	1	comp13207_c0_seq1	Toxin TX2	Aurelia aurita	1e-124	113.235	Delta endotoxin, N-terminal	5639	BP	Pathogenesis	y 1-19	n
	2	comp12925_c0_seq1	Predicted uncharacterized protein LOC105843890	Hydra vulgaris	2e-12	76.6	Delta endotoxin, N-terminal	5639	BP	Pathogenesis	n
	Venom allergens
	1	comp16610_c0_seq1	Predicted cell wall protein PRY3-like	Nematostella vectensis	4e-49	60.077	Cysteine-rich secretory protein, allergen V5/Tpx-1 related	1283	CC	Extracellular region	n	n
	2	comp9534_c0_seq1	Predicted cell wall protein PRY3-like	Hydra vulgaris	1e-42	58.151	Cysteine-rich secretory protein, allergen V5/Tpx-1 related	1283	CC	Extracellular region	n	n
	3	comp13718_c0_seq1	Predicted golgi-associated plant pathogenesis-related protein 1-like	Hydra vulgaris	9e-113	52.373	Cysteine-rich secretory protein, allergen V5/Tpx-1 related	1283	CC	Extracellular region	n	n
	4	comp10396_c0_seq1	Predicted golgi-associated plant pathogenesis-related protein 1-like	Nematostella vectensis	2e-25	45.8246	Cysteine-rich secretory protein, allergen V5/Tpx-1 related	1283	CC	Extracellular region	n	n
	5	comp10635_c0_seq1	Predicted golgi-associated plant pathogenesis-related protein 1-like	Hydra vulgaris	2e-33	45.8246	Cysteine-rich secretory protein, allergen V5/Tpx-1 related	1283	CC	Extracellular region	n	n
	6	comp13713_c0_seq1	Predicted golgi-associated plant pathogenesis-related protein 1-like	Hydra vulgaris	5e-50	41.9726	Cysteine-rich secretory protein, allergen V5/Tpx-1 related	1283	CC	Extracellular region	Y 1-24	n
	7	comp23874_c0_seq1	Predicted cell wall protein PRY3-like	Hydra vulgaris	4e-21	41.2022	Cysteine-rich secretory protein, allergen V5/Tpx-1 related	1283	CC	Extracellular region	n	n
	8	comp13559_c0_seq2	Predicted golgi-associated plant pathogenesis-related protein 1-like	Hydra vulgaris	6e-122	80.4925	Cysteine-rich secretory protein, allergen V5/Tpx-1 related	1283	CC	Extracellular region	n	n
							Ves allergen	2413
	9	comp13672_c0_seq1	Predicted cell wall protein PRY3-like	Hydra vulgaris	3e-90	69.707	Cysteine-rich secretory protein, allergen V5/Tpx-1 related	1283	CC	Extracellular region	n	n
	10	comp8455_c0_seq1	Predicted protein PRY1-like	Hydra vulgaris	9e-32	65.4698	Cysteine-rich secretory protein, allergen V5/Tpx-1 related	1283	CC	Extracellular region	y 1-20	n
							ShKT domain	3582
	11	comp13342_c1_seq1	Peptidase inhibitor 16	Hydra vulgaris	4e-38	60.8474	Cysteine-rich secretory protein, allergen V5/Tpx-1 related	1283	CC	Extracellular region	n	n
	12	comp13342_c1_seq2	Predicted cell wall protein PRY3-like	Hydra vulgaris	7.22901e-12	60.8474	Cysteine-rich secretory protein, allergen V5/Tpx-1 related	1283	CC	Extracellular region	n	n
	13	comp13770_c0_seq1	Predicted cell wall protein PRY3-like	Hydra vulgaris	2e-57	56.9954	Cysteine-rich secretory protein, allergen V5/Tpx-1 related	1283	CC	Extracellular region	n	n
	14	comp9868_c0_seq1	Predicted protein PRY1-like	Hydra vulgaris	3e-19	55.8398	Cysteine-rich secretory protein, allergen V5/Tpx-1 related	1283	CC	Extracellular region	y 1-21	y 5-24
	15	comp4774_c1_seq1	Predicted peptidase inhibitor 16	Hydra vulgaris	9e-26	54.299	Cysteine-rich secretory protein, allergen V5/Tpx-1 related	1283	CC	Extracellular region	n	n
	16	comp12277_c0_seq1	Predicted cell wall protein PRY3-like	Hydra vulgaris	2e-69	50.8322	Cysteine-rich secretory protein, allergen V5/Tpx-1 related	1283	CC	Extracellular region	y 1-25	n
	17	comp13695_c1_seq1	Peptidase inhibitor 16	Hydra vulgaris	3e-26	45.8246	Cysteine-rich secretory protein, allergen V5/Tpx-1 related	1283	CC	Extracellular region	n	n
	18	comp13791_c0_seq1	Predicted cell wall protein PRY3-like	Hydra vulgaris	3e-50	45.0542	Cysteine-rich secretory protein, allergen V5/Tpx-1 related	1283	CC	Extracellular region	n	n
	19	comp13791_c0_seq2	Predicted cell wall protein PRY3-like	Hydra vulgaris	3e-36	57.7658	Cysteine-rich secretory protein, allergen V5/Tpx-1 related	1283	CC	Extracellular region	n	n
	20	comp13791_c0_seq3	Predicted cell wall protein PRY3-like	Hydra vulgaris	7e-37	37.7354	Cysteine-rich secretory protein, allergen V5/Tpx-1 related	1283	CC	Extracellular region	n	n
	21	comp13342_c0_seq1	Predicted cell wall protein PRY3-like	Hydra vulgaris	3e-10	40.817	Cysteine-rich secretory protein, allergen V5/Tpx-1 related	1283	CC	Extracellular region	n	n
	22	comp12264_c0_seq1	Similar to protein PRY2; acc no. P36110	Pyronema omphalodes	8e-19	70.8626	Cysteine-rich secretory protein, allergen V5/Tpx-1 related	1283	CC	Extracellular region	y 1-20	y 7-29
							ShKT domain	3582
	23	comp13855_c0_seq5	Predicted cell wall protein PRY3-like	Hydra vulgaris	5e-34	804	Cysteine-rich secretory protein, allergen V5/Tpx-1 related	1283	CC	Extracellular region	n	n
	Enzyme inhibitors
	1	comp20773_c0_seq1	Predicted four-domain proteases inhibitor	Nematostella vectensis	2e-14	69.707	Proteinase inhibitor I2, Kunitz metazoa	2223	MF	Serine-type endopeptidase inhibitor activity	n	n
	2	comp13815_c0_seq1	Predicted Kunitz-type proteinase inhibitor kalicludin-3	Hydra vulgaris	1e-88	63.929	Proteinase inhibitor I2, Kunitz metazoa	2223	MF	Serine-type endopeptidase inhibitor activity	n	n
	3	comp13879_c0_seq1	Predicted BPTI/Kunitz domain-containing protein	Hydra vulgaris	2e-72	53.9138	Proteinase inhibitor I2, Kunitz metazoa	2223	MF	Serine-type endopeptidase inhibitor activity	n	n
	4	comp6280_c0_seq1	Putative Kunitz-type proteinase inhibitor SHTX-3	Ixodes scapularis	5e-17	69.707	Proteinase inhibitor I2, Kunitz metazoa	2223	MF	Serine-type endopeptidase inhibitor activity	y 1-21	n
	C-type lectins
	1	comp13880_c0_seq1	Predicted Golgi-associated plant pathogenesis-related protein 1	Hydra vulgaris	0	79.7221	C-type lectin fold	16187			y 1-21	n
							ShKT domain	3582
							PA14 domain	11658
	2	comp13880_c0_seq4	Predicted C-type mannose receptor 2	Hydra vulgaris	0	79.7221	C-type lectin fold	16187			n	n
							PA14	11658
	3	comp13880_c0_seq5	Predicted C-type mannose receptor 2	Hydra vulgaris	0	79.7221	C-type lectin fold	16187			y 1-20	n
							PA14	11658			y 1-20	n
	4	comp13629_c0_seq1	Predicted Golgi-associated plant pathogenesis-related protein 1	Hydra vulgaris	3e-162	70.4774	C-type lectin fold	16187			n	n
	5	comp13792_c0_seq2	Predicted Golgi-associated plant pathogenesis-related protein 1	Hydra vulgaris	0	88.5817	C-type lectin fold	16187			n	n
