# Supplementary material for: Tentacle Transcriptome and Venom Proteome of the Pacific Sea Nettle, Chrysaora fuscescens (Cnidaria: Scyphozoa)
Source: Toxins (Basel). 2016 Apr 5;8(4):102. doi: 10.3390/toxins8040102 (PMC4848628; doi:10.3390/toxins8040102)
Supplement: Supplementary file 1 [file toxins-08-00102-s001.zip › Table_S1.xlsx]

## Sheet: Protein ID
Table S1. Protein identifications from tandem mass spectrometry analysis of C. fuscescens venom
No.	Gel Band No.	Transcript ID	Unique peptides (n)	Coverage (%)	Theoretical MW (kDa)	InterProScan Description (for putative toxins only)	BLAST Analysis
							Protein ID	Species of closest homology	Total score	Query cover (%)	E-value	Identity (%)
Toxins
1	1	comp13880_c0_seq1	8	56.5	353.3	C-type lectin	Golgi-associated plant pathogenesis-related protein 1	Hydra vulgaris	2653	79	0	63
2	1	comp10942_c1_seq1	7	71	80.8	Peptidase M13	Endothelin-converting enzyme 1-like	Hydra vulgaris	709	90	0	50
3	2	comp13691_c0_seq2	18	76.6	105	Peptidase M1, alanine aminopeptidase	Aminopeptidase N-like	Hydra vulgaris	903	94	0	51
4	2	comp12218_c0_seq1	16	76.2	88.2	Peptidase M13	Endothelin-converting enzyme 1-like	Hydra vulgaris	994	98	0	62
5	4	comp13629_c0_seq1	194	85	66.1	C-type lectin	Golgi-associated plant pathogenesis-related protein 1-like	Hydra vulgaris	495	95	3e-162	43
6	4	comp13792_c0_seq2	44	70	69.4	C-type lectin	Golgi-associated plant pathogenesis-related protein 1-like	Hydra vulgaris	739	98	0	54
7	4	comp13767_c0_seq1	10	80.4	81.4	Peptidase M13	Endothelin-converting enzyme 2-like	Hydra vulgaris	980	95	0	67
8	4	comp11571_c0_seq2	8	75.4	55.8	Peptidase M13	Endothelin-converting enzyme 1-like	Hydra vulgaris	670	99	0	65
9	4	comp13342_c1_seq2	2	76.08	20.3	CRISP, allergen V5/Tpx-1 related	Cell wall protein PRY3-like	Hydra vulgaris	647	73	6e-37	52
10	4	comp9530_c0_seq2	6	87.3	10.2	Peptidase M13	Endothelin-converting enzyme 1-like	Nematostella vectensis	140	97	2e-36	72
11	4	comp14393_c0_seq1	5	68.2	42.5	Peptidase M2, peptidyl-dipeptidase A	Angiotensin-converting enzyme-like isoform	Hudra vulgaris	493	99	5e-160	63
12	4	comp14137_c0_seq1	2	42.12	41	Peptidase M2, peptidyl-dipeptidase A	Angiotensin-converting enzyme-like isoform	Hydra vulgaris	140	45	3e-32	44
13	6	comp13655_c0_seq2	2	67.77	86.8	Peptidase S8/S53	PC3-like endoprotease variant B isoform-like X1	Hydra vulgaris	965	97	0	64
14	9	comp11996_c0_seq1	8	62.2	73	Peptidase M1, alanine aminopeptidase	Endoplasmic reticulum aminopeptidase 1-like	Hydra vulgaris	609	99	0	47
15	9	comp13219_c0_seq1	18	59.4	61.6	Beta-hexosaminidase	Beta-hexosaminidase subunit alpha-like isoform X1	Hydra vulgaris	745	98	0	66
16	11	comp13207_c0_seq1	6	75.4	51	Delta endotoxin, N-terminal	Toxin TX2	Aurelia aurita	382	93	2e-124	48
17	11	comp7130_c0_seq1	4	64.01	64.1	Peptidase S8/S53	Tripeptidyl-peptidase 1-like	Hydra vulgaris	727	98	0	60
18	12	comp12883_c0_seq1	2	48.92	44.7	Aspartic peptidase	Aspartyl protease	Placozoa sp.	494	90	2e-170	64
19	12	comp12264_c0_seq1	2	81.75	43.2	CRISP, allergen V5/Tpx-1 related	Similar to protein PRY2; acc no. P36110	Pyronema omphalodes	94.4	36	2e-18	42
20	13	comp13494_c0_seq1	2	39.59	45.9	Aspartic peptidase	Cathepsin D	Pteria penguin	520	87	5e-180	66
21	14	comp12208_c0_seq1	6	61	89	Peptidase M14, carboxypeptidase A	Carboxypeptidase D-like	Hydra vulgaris	808	90	0	54
22	18	comp14070_c0_seq1	3	67.25	56.7	Peptidase M18	Aspartyl aminopeptidase-like	Lepisosteus oculatus	587	91	0	59
23	20	comp13672_c0_seq1	18	81.4	71.5	CRISP, allergen V5/Tpx-1 related	Cell wall protein PRY3-like	Hydra vulgaris	2223	79	2e-91	45
24	22/23	comp13791_c0_seq3	9	70.6	11.6	CRISP, allergen V5/Tpx-1 related	Cell wall protein PRY3-like	Hydra vulgaris	613	98	2e-36	68
25	23	comp13855_c0_seq5	37	83	27.8	CRISP, allergen V5/Tpx-1 related	Cell wall protein PRY3-like	Hydra vulgaris	804	69	5e-34	58
26	23	comp13791_c0_seq1	15	75.16	22.4	CRISP, allergen V5/Tpx-1 related	Cell wall protein PRY3-like	Hydra vulgaris	787	73	1e-49	60
27	29/30	comp12925_c0_seq1	8	76	41.4	Delta endotoxin, N-terminal	Uncharacterized protein LOC105843890	Hydra vulgaris	76.6	66	2e-12	24
Structural
1	1	comp13093_c0_seq1	3	46.55	23.5		Lysosome-associated membrane glycoprotein 1-like isoform	Hydra vulgaris	100	99	6e-22	32
2	1	comp13874_c0_seq1	2	48.9	231		Myoferlin-like	Hydra vulgaris	2627	99	0	62
3	1	comp12561_c0_seq2	2	47.3	118.3		Fibropellin-1-like	Hydra vulgaris	1002	73	0	50
4	1	comp12993_c0_seq1	5	60.5	106		UPF0577 protein KIAA1324-like homolog	Hydra vulgaris	583	100	0	35
5	1	comp15078_c0_seq1	2	82.03	13.9		Delta-sarcoglycan-like	Hydra vulgaris	109	97	5e-26	45
6	2	comp13900_c0_seq1	14	65.8	352.8		Filamin-A-like	Hydra vulgaris	4363	99	0	50
7	2	comp13341_c0_seq4	12	65.3	83.7		Fibropellin-1-like isoform X2	Hydra vulgaris	1053	87	0	68
8	2	comp12339_c0_seq2	28	78.2	77.2		Hemicentin-1-like	Hydra vulgaris	202	96	7e-52	27
9	2	comp12585_c0_seq1	2	71.71	26.9		CD151 antigen-like	Hydra vulgaris	256	98	5e-81	53
10	4	comp13658_c0_seq1	11	66.3	78.7		Fibropellin-1-like isoform X1	Hydra vulgaris	885	69	0	62
11	4	comp13846_c0_seq1	8	64.3	161.1		Fibrillin-1-like	Hydra vulgaris	2914	95	0	48
12	4	comp10609_c0_seq1	38	93	27.4		Nematogalectin-related	Aurelia aurita	401	96	5e-138	90
13	5	comp13271_c0_seq1	2	32.82	68.1		Nematocyst outer wall antigen precursor	Clytia hemisphaerica	321	97	3e-13	35
14	5	comp13092_c0_seq1	3	49.89	48.3		Zonadhesin-like	Hydra vulgaris	112	67	1e-09	29
15	5	comp11077_c0_seq1	3	69.74	46.7		Protein DD3-3-like	Saccoglossus kowalevskii	400	86	2e-128	52
16	6	comp13794_c0_seq1	27	84.2	50		Tubulin alpha-3 chain	Myotis davidii	929	99	0	97
17	6	comp10772_c0_seq1	20	79.5	50.2		Tubulin alpha-2 chain	Culex quinquefasciatus	874	98	0	94
18	6/35	comp5764_c0_seq1	7	97.6	13		Tubulin, beta 2C-like, isoform CRA c	Homo sapiens	50.1	59	9e-06	37
19	8	comp13714_c1_seq1	43	72.5	68.3		Collagen alpha-4 (VI) chain-like	Hydra vulgaris	120	56	3e-25	29
20	9/35	comp12467_c0_seq1	16	81.5	49.8		Beta-tubulin	Suberites domuncula	923	99	0	98
21	8	comp13122_c0_seq1	10	83.5	67.8		Putative flagellar-associated protein	Stylophora pistillata	667	81	0	65
22	11	comp13292_c0_seq2	76	90.4	41.8		Non-muscle actin 6.2	Malo kingi	769	100	0	97
23	12	comp13697_c1_seq1	65	64.4	218.9		Collagen alpha-3 (VI) chain-like	Hydra vulgaris	508	54	4e-96	29
24	14	comp13282_c0_seq1	43	67.7	50		Mucin-16-like	Hydra vulgaris	267	94	1e-44	33
25	14/15	comp13704_c2_seq3	7	38.1	30.6		Leucine-rich repeated extension-like protein 3	Hydra vulgaris	48.9	25	0.004	53
26	14/29	comp13406_c0_seq1	30	49.5	30.5		Nematogalectin precursor	Hydra vulgaris	333	98	2e-110	78
27	30	comp13637_c0_seq2	2	58.74	102.5		Alpha-actinin, sarcomeric-like	Hydra vulgaris	1304	99	0	71
Transcription/Translation
1	6	comp11670_c0_seq1	3	63.42	19.5		Ribosomal protein S2-like isoform 3	Callorhinchus milii	312	91	4e-104	88
2	6	comp11668_c0_seq1	16	78.2	51.2		Elongation factor 1-alpha-like	Lottia gigantea	805	99	0	83
3	6	comp9937_c0_seq1	2	70.79	22.5		Ras-related protein ORAB-1	Hydra vulgaris	382	100	2e-132	90
4	29	comp13069_c0_seq1	3	48.71	43.1		Nucleoplasmin-like protein ANO39-like	Hydra vulgaris	138	29	4e-33	51
5	30	comp13070_c0_seq1	2	71.31	67.8		Aspartate-tRNA ligase, cytoplasmic-like	Hydra vulgaris	804	88	0	70
6	35	comp10812_c0_seq1	15	74.2	94.3		Translation elongation factor 2 isoform X2	Strongylocentrotus purpuratus	1471	100	0	82
Transporter activity
1	1	comp10193_c0_seq1	9	54.3	112.7		Sodium/potassium-transporting atpase subunit beta-1-like	Hydra vulgaris	1625	100	0	77
2	2	comp10774_c0_seq1	4	39.35	27		Aquaporin-4-like isoform	Danio renio	234	88	1e-71	51
3	3	comp11952_c0_seq1	2	40.83	18.4		Cell cycle control protein 50A-like	Hydra vulgaris	199	98	2e-59	58
4	8	comp13051_c0_seq1	22	87.9	39.3		Melanotransferrin-like	Trichoplax adhaerens	476	97	8e-70	39
5	9	comp13028_c0_seq1	9	85.4	29.5		Sodium/potassium-transporting atpase subunit beta-1-like	Hydra vulgaris	180	93	4e-51	40
6	9	comp13885_c1_seq1	2	71.95	373.5		Apolipophorin-like	Hydra vulgaris	330	19	3e-87	31
7	12	comp13618_c0_seq2	2	57.97	103.7		Anoctamin-4-like isoform X1	Hydra vulgaris	1038	97	0	57
8	17	comp13937_c0_seq1	4	63.38	30.7		Voltage-dependent anion-selective channel protein 2-like	Hydra vulgaris	375	98	7e-127	61
9	27	comp13239_c0_seq1	2	34.67	52.1		Protein transport protein Sec61 subunit alpha isoform 2	Hydra vulgaris	901	100	0	94
10	19	comp12092_c0_seq2	3	43.4	31.7		Phospholipid scramblase 1-like	Otolemur garnettii	362	96	2e-121	63
11	21	comp10555_c0_seq1	4	52.22	20.5		Translocon-associated protein subunit beta-like	Hydra vulgaris	224	97	9e-71	59
12	21	comp13447_c0_seq1	2	29.25	24.4		Translocon-associated protein subunit alpha-like	Hydra vulgaris	270	100	1e-86	65
13	30	comp13434_c0_seq1	2	52.98	68.2		ATP-binding cassette sub-family E member 1-like	Hydra vulgaris	1061	99	0	84
Cell Regulation/Signaling
1	1	comp9569_c0_seq1	12	77	117.8		Integrin alpha-7-like	Hydra vulgaris	575	98	0	35
2	1	comp10393_c0_seq1	12	68.3	84.3		Integrin beta-2-like	Hydra vulgaris	687	98	0	47
3	1	comp13720_c1_seq1	6	68.6	70		Integrin beta chain	Podocoryna carnea	700	99	0	56
4	1	comp11230_c1_seq1	4	59.24	29.6		Integrin alpha 1	Acropora millepora	207	98	6e-57	43
5	1	comp13889_c0_seq4	4	66.76	270.5		Neurogenic locus notch homolog protein 2-like	Hydra vulgaris	1442	53	0	50
6	1/2	comp12637_c0_seq1	15	57.9	119.8		Neurogenic locus notch homolog protein 2-like	Hydra vulgaris	912	71	4e-161	43
7	3	comp12767_c0_seq1	3	54.84	16.5		Neurogenic locus notch protein-like	Hydra vulgaris	146	69	4e-37	58
8	5	comp12562_c0_seq1	3	75.25	112.1		Neurogenic locus notch protein-like	Hydra vulgaris	754	99	0	38
9	5	comp12986_c0_seq1	11	55.7	65.1		Brain-specific angiogenesis inhibitor 3-like	Hydra vulgaris	238	96	6e-66	29
10	14	comp14086_c0_seq1	3	61.57	47.3		Dickkopf-related protein 1-like	Hydra vulgaris	101	56	4e-20	33
11	14	comp10853_c0_seq3	4	65.98	37.3		Guanine nucleotide-binding protein G(I)/G(S)/G(T) subunit beta-1	Hydra vulgaris	654	99	0	93
12	17	comp9326_c0_seq1	3	34.39	17.6		Cation-dependent mannose-6-phosphate receptor-like	Maylandia zebra	68.6	75	5e-11	31
13	18	comp12935_c0_seq14	4	82.99	31.6		Mechanosensory protein 2-like	Hydra vulgaris	407	93	2e-139	76
14	28	comp12853_c0_seq1	51	74.7	21.4		Dickkopf-related protein 3-like	Hydra vulgaris	319	100	1e-107	81
15	29	comp12403_c0_seq1	49	96.3	17.9		Dickkopf-3 related protein precursor	Hydra vulgaris	310	99	6e-105	92
16	31	comp13374_c0_seq1	6	75.3	29.4		14-3-3 protein epsilon-like isoform X1	Callorhinchus milii	361	98	2e-122	70
17	39	comp12287_c0_seq1	5	79.1	30.2		14-3-3 protein	Angiostrongylus cantonensis	314	98	7e-104	62
Enzyme Activity
Proteinases
1	3	comp12295_c0_seq1	4	64.57	84		N-acetylated-alpha-linked acidic dipeptidase 2-like	Hydra vulgaris	789	92	0	54
2	4	comp12561_c1_seq1	2	31.93	10.3		Proteasome component PUP1	Fusarium oxysporum f. sp.	37.7	48	0.85	40
3	8/9	comp13586_c0_seq1	40	87.3	68.3		Gamma-glutamyltranspeptidase 1-like	Hydra vulgaris	1098	87	0	54
4	11	comp12061_c0_seq2	15	66.1	65.9		Gamma-glutamyltranspeptidase 1-like	Hydra vulgaris	716	100	0	57
5	14	comp13305_c1_seq1	6	65.1	48.3		Gamma-glutamyltranspeptidase 1-like	Hydra vulgaris	343	83	4e-108	46
6	18	comp13468_c0_seq1	3	74.37	53.4		Gamma-glutamyltranspeptidase 1-like	Hydra vulgaris	451	100	2e-149	50
7	19	comp10994_c0_seq1	3	62.5	27.2		Proteasome subunit alpha type-6-like isoform 1	Nematostella vectensis	416	100	2e-144	78
8	22	comp11564_c0_seq1	2	86.27	25		Proteasome subunit alpha type-6-like	Hydra vulgaris	356	96	4e-121	73
9	30	comp14085_c0_seq1	2	55.74	26.1		Proteasome subunit alpha type-2-like	Hydra vulgaris	421	99	8e-147	82
Oxido-reductive
10	1	comp3510_c0_seq1	2	62.5	37.7		Dihydrofolate reductase	Prevotella sp. P6B4	40	26	3.1	27
11	1	comp7015_c1_seq1	8	88.4	17.4		Glutamyl-trna synthetase	Aequorivita capsosiphonis	37.4	85	5.3	25
12	7	comp13467_c0_seq1	4	64.78	51.3		Aldehyde dehydrogenase family 3 member B1-like isoform X1	Elephantulus edwardii	514	97	3e-176	52
13	12	comp12673_c1_seq1	5	63.8	82.8		ATP synthase subunit beta, mitochondrial-like precursor	Rattus norvegicus	852	62	0	87
14	19	comp11813_c0_seq1	2	76.74	37.9		GMP reductase 2-like	Hydra vulgaris	544	99	0	73
15	23	comp11669_c0_seq1	13	85.8	19.5		Ferritin-like	Nematostella vectensis	261	99	7e-86	72
16	25	comp10370_c0_seq1	3	70.28	28		Peroxiredoxin 4	Cyanea capillata	466	91	4e-164	97
17	29	comp12897_c0_seq1	2	56.33	42.3		S-adenosylmethionine synthase isoform type-1-like	Nematostella vectensis	587	97	0	75
Glycosidases
18	4	comp13121_c0_seq1	5	74.4	62.7		Alpha-amylase-like	Nematostella vectensis	231	86	2e-64	31
19	9	comp9722_c0_seq1	9	57.8	72		Heparanase-like	Takifugu rubripes	335	65	2e-87	43
20	9	comp13512_c0_seq1	2	38.79	53.8		Alpha-L-fucosidase-like isoform X2	Hydra vulgaris	555	98	0	57
21	11	comp13326_c0_seq1	2	55.02	112.1		Lysosomal alpha-mannosidase-like	Nematostella vectensis	1183	99	0	58
Phosphatases
22	15	comp13487_c0_seq1	7	51.6	87.5		Tyrosine-protein phosphatase non-receptor type, putative	Pedoculus humanis corporis	193	34	2e-51	37
23	15	comp13102_c0_seq4	6	62.1	37.3		Serine/threonine-protein phosphatase PP1-beta catalytic subunit-like	Hydra vulgaris	633	99	0	92
Lyases
24	16	comp3421_c0_seq1	7	40.9	18.9		Carbonic anhydrase 14-like isoform X2	Crassostrea gigas	131	100	2e-33	39
25	16	comp3416_c0_seq1	7	71.2	9.4		Carbonic anhydrase 12-like	Capitella teleta	85.5	100	5e-18	53
Other
26	5	comp11014_c0_seq1	3	56.44	35.9		ADP-ribosyl cyclase/cyclic ADP-ribose hydrolase 1-like isoform X1	Lottia gigantea	170	81	2e-46	34
27	11	comp13269_c0_seq1	8	58.7	67.8		Dolichyl-diphosphooligosacchardide-protein glycotransferase subunit 1-like	Hydra vulgaris	684	98	0	54
Miscellaneous
1	5	comp13325_c0_seq1	2	59.85	72.9		Heat shock cognate 70	Channa striata	1105	93	0	84
2	14/15	comp13663_c0_seq1	12	43.2	84.5		Stress response protein NST1-like	Hydra vulgaris	321	36	2e-93	63
3	15	comp10795_c0_seq1	8	68.1	52.7		Annexin A7-like	Nematostella vectensis	594	67	0	84
4	18	comp13697_c0_seq2	33	91.8	102.5		Bryohealin precursor	Bryopsis plumosa	147	15	3e-35	49
5	38	comp13414_c0_seq1	4	74.64	45.1		Neural cell adhesion molecule 1-like	Hydra vulgaris	127	91	3e-29	29
Unknown function
1	1	comp13888_c0_seq1	45	72.8	185.5		Predicted uncharacterized protein	Hydra vulgaris	135	89	2e-28	19
2	1	comp13875_c0_seq5	25	74.6	185.9		Predicted uncharacterized protein	Hydra vulgaris	544	99	5e-160	25
3	1	comp13792_c0_seq4	24	70.4	107.5		Predicted uncharacterized protein	Hydra vulgaris	845	80	3e-73	33
4	1	comp10514_c0_seq2	9	54.9	60		Predicted uncharacterized protein	Hydra vulgaris	899	98	0	79
5	1	comp12794_c0_seq2	7	74.2	72.7		Predicted uncharacterized protein	Strongylocentrotus purpuratus	145	97	2e-33	25
6	1/4	comp13875_c0_seq2	34	69.3	150.7		Predicted uncharacterized protein	Hydra vulgaris	428	99	1e-121	25
7	2	comp12876_c1_seq1	8	66.5	36.7		Predicted uncharacterized protein	Hydra vulgaris	136	64	4e-31	43
8	3	comp13575_c0_seq1	5	57.2	173.5		Predicted uncharacterized protein	Hydra vulgaris	1358	95	0	44
9	4	comp13875_c0_seq4	15	71.7	105.4		Predicted uncharacterized protein	Hydra vulgaris	168	98	5e-39	22
10	5	comp13807_c0_seq2	4	78.08	73.8		Predicted protein	Nematostella vectensis	811	99	0	60
11	8	comp13634_c0_seq4	27	57.8	150.2		Predicted uncharacterized protein	Hydra vulgaris	635	52	1e-70	43
12	8	comp13644_c1_seq1	3	59.79	136.5		Predicted uncharacterized protein	Hydra vulgaris	540	40	5e-146	44
13	8	comp2568_c0_seq1	3	58.87	11.5		Hypothetical protein QG37 07107	Candida auris	36.2	52	4.3	31
14	9	comp13835_c0_seq5	14	63.7	92.5		Predicted uncharacterized protein	Hydra vulgaris	385	54	7e-115	40
15	9	comp13704_c1_seq5	6	77.5	20		Predicted uncharacterized protein	Hydra vulgaris	37.7	55	6.6	33
16	9	comp7563_c0_seq1	3	68.56	33.1		Predicted uncharacterized protein	Saccoglossus kowalevskii	303	92	4e-98	52
17	11	comp12342_c0_seq1	33	74.9	103.7		Predicted uncharacterized protein	Hydra vulgaris	77	68	83-11	21
18	11	comp12342_c1_seq1	6	84.5	43.8		Predicted uncharacterized protein	Hydra vulgaris	74.3	82	9e-11	22
19	12	comp9906_c0_seq1	2	58.52	11.1		Hypothetical protein	Carnobacterium sp.	55.5	84	7e-07	40
20	14	comp13871_c0_seq1	3	58.23	317.7		Predicted uncharacterized protein	Hydra vulgaris	662	19	7e-97	53
21	14	comp13083_c0_seq1	61	85.8	39.2		Predicted uncharacterized protein	Nematostella vectensis	248	66	9e-76	49
22	15	comp13875_c0_seq1	39	86	66.4		Predicted uncharacterized protein	Hydra vulgaris	94.4	91	8e-17	22
23	15	comp9547_c0_seq1	14	53.8	30		Predicted uncharacterized protein	Hydra vulgaris	199	83	1e-58	46
24	15	comp12139_c0_seq2	2	59.84	37		Predicted uncharacterized protein	Hydra vulgaris	155	88	3e-40	31
25	15	comp12119_c0_seq1	3	70.11	31.2		Predicted protein	Nematostella vectensis	333	98	9e-65	42
26	15/16	comp13717_c0_seq1	12	90.7	55.9		Predicted uncharacterized protein	Hydra vulgaris	348	96	5e-109	40
27	16	comp13815_c0_seq1	2	42.07	165.4		Predicted uncharacterized protein	Hydra vulgaris	739	64	1e-88	56
28	17	comp13602_c1_seq3	3	90.87	27.4		Predicted uncharacterized protein	Hydra vulgaris	339	99	8e-114	65
29	19	comp12593_c0_seq1	6	62	70.4		Predicted uncharacterized protein	Hydra vulgaris	1031	100	2e-134	38
30	21/31	comp13634_c0_seq7	19	51.7	26		Predicted uncharacterized protein	Hydra vulgaris	130	56	4e-16	82
31	22	comp9858_c0_seq2	3	86.3	25		Predicted protein	Naegleria gruberi	63.9	74	2e-09	28
32	22/23	comp13855_c0_seq2	11	92.6	12.4		Predicted uncharacterized protein	Hydra vulgaris	164	44	2e-06	50
33	23	comp13751_c0_seq2	18	55.5	141.8		Predicted uncharacterized protein	Hydra vulgaris	1953	72	5e-102	42
34	29	comp13567_c0_seq1	14	49.3	109.3		Predicted uncharacterized protein	Hydra vulgaris	283	45	1e-42	43
35	30	comp11806_c0_seq1	11	50	26.5		Predicted uncharacterized protein	Hydra vulgaris	224	79	1e-69	58
36	31/32/33	comp13729_c1_seq5	12	72	22.2		Predicted uncharacterized protein	Hydra vulgaris	208	65	2e-64	73
37	32	comp3530_c0_seq1	18	72.2	44.3		Predicted uncharacterized protein	Hydra vulgaris	60.5	76	9e-07	20
38	32	comp13982_c0_seq1	2	76.82	16.6		Predicted uncharacterized protein	Hydra vulgaris	68.9	84	7e-12	33
39	37	comp13364_c0_seq1	54	91.2	102		Predicted uncharacterized protein	Aplysia californica	788	88	1e-11	22
40	37	comp13765_c0_seq8	3	45.43	133		Predicted uncharacterized protein	Hydra vulgaris	422	55	1e-60	40
41	38	comp13579_c0_seq1	6	73.4	91.7		Predicted uncharacterized protein	Aplysia californica	3687	98	2e-131	36
163	Total
